# Supplementary material for: Metabolic expenditure of submaximal locomotion in naked mole-rats (Heterocephalus glaber) and Damaraland mole-rats (Fukomys damarensis)
Source: J Exp Biol. 2025 Jun 25;228(12):jeb249875. doi: 10.1242/jeb.249875 (PMC12268170; doi:10.1242/jeb.249875)
Supplement: Table S1. Full Data set for “The locomotory energetics of sustained submaximal locomotion in two African mole-rat species (Fukomys damarensis and Heterocephalus glaber)” [file jexbio-228-249875-TableS1.xlsx]

## Sheet: Supplementary Table 1
Metabolic expenditure of submaximal locomotion in naked mole-rats (Heterocephalus glaber) and Damaraland mole-rats (Fukomys damarensis)
Jack E. Thirkell1, Nigel C. Bennett2,3, Daniel W. Hart3, Chris G. Faulkes4, Monica A. Daley5, Steven J. Portugal6*
﻿1Department of Biological Sciences, School of Life and Environmental Sciences, Royal Holloway University of London, Egham, Surrey, TW20 0EX, UK.
2Mammal Research Institute, University of Pretoria, South Africa.
3Department of Zoology and Entomology, University of Pretoria, South Africa.
4School of Biological and Behavioural Sciences, Queen Mary University of London, E1 4NS, UK.
5Department of Ecology and Evolutionary Biology, University of California, Irvine, USA.
6Department of Biology, University of Oxford, Oxford, United Kingdom, OX1 3SZ, UK.
*Author for correspondence (Steve.Portugal@biology.ox.ac.uk)
Supplementary Table 1. Full Data set for "The locomotory energetics of sustained submaximal locomotion in two African mole-rat species (Fukomys damarensis and Heterocephalus glaber)"
Animal ID	Animal	Species	Time	Body Mass	Sex	vO2dot	Metabolic Rate	vCO2dot	RQ
FD_1_M_154_1	1	F.dam	1	154	M	3.5525	213.15	2.5336	0.71319
FD_1_M_154_2	1	F.dam	2	154	M	3.6401	218.406	2.5795	0.70864
FD_1_M_154_3	1	F.dam	3	154	M	3.2487	194.922	2.3028	0.70885
FD_1_M_154_4	1	F.dam	4	154	M	3.1638	189.828	2.2553	0.71285
FD_2_F_118_1	2	F.dam	1	118	F	4.5911	275.466	3.4398	0.74922
FD_2_F_118_2	2	F.dam	2	118	F	4.0054	240.324	3.0498	0.76144
FD_2_F_118_3	2	F.dam	3	118	F	4.043	242.58	3.171	0.78434
FD_2_F_118_4	2	F.dam	4	118	F	3.8863	233.178	2.9515	0.75946
FD_3_M_134_1	3	F.dam	1	134	M	6.9505	417.03	4.7028	0.67662
FD_3_M_134_2	3	F.dam	2	134	M	5.9974	359.844	4.0462	0.67465
FD_3_M_134_3	3	F.dam	3	134	M	6.1549	369.294	4.0966	0.66558
FD_3_M_134_4	3	F.dam	4	134	M	5.7293	343.758	3.8351	0.66938
FD_4_F_102_1	4	F.dam	1	102	F	4.121	247.26	2.6828	0.65101
FD_4_F_102_2	4	F.dam	2	102	F	3.8759	232.554	2.4625	0.63533
FD_4_F_102_3	4	F.dam	3	102	F	3.649	218.94	2.2136	0.60663
FD_4_F_102_4	4	F.dam	4	102	F	3.2641	195.846	1.9797	0.60651
FD_5_M_106_1	5	F.dam	1	106	M	3.4834	209.004	2.3055	0.66186
FD_5_M_106_2	5	F.dam	2	106	M	3.4096	204.576	2.2573	0.66204
FD_5_M_106_3	5	F.dam	3	106	M	3.1927	191.562	2.0703	0.64846
FD_5_M_106_4	5	F.dam	4	106	M	3.1468	188.808	2.0682	0.65723
FD_6_F_118_1	6	F.dam	1	118	F	5.5409	332.454	3.8559	0.69591
FD_6_F_118_2	6	F.dam	2	118	F	4.9312	295.872	3.5513	0.72016
FD_6_F_118_3	6	F.dam	3	118	F	4.8774	292.644	3.6491	0.74816
FD_6_F_118_4	6	F.dam	4	118	F	4.5564	273.384	3.2732	0.71837
FD_7_M_122_1	7	F.dam	1	122	M	6.2684	376.104	4.7012	0.74999
FD_7_M_122_2	7	F.dam	2	122	M	6.1749	370.494	4.7284	0.76575
FD_7_M_122_3	7	F.dam	3	122	M	5.6301	337.806	4.1901	0.74423
FD_7_M_122_4	7	F.dam	4	122	M	5.3848	323.088	3.9212	0.72819
FD_8_F_114_1	8	F.dam	1	114	F	3.9667	238.002	2.8295	0.7133
FD_8_F_114_2	8	F.dam	2	114	F	3.5893	215.358	2.6223	0.73058
FD_8_F_114_3	8	F.dam	3	114	F	3.5908	215.448	2.5803	0.7186
FD_8_F_114_4	8	F.dam	4	114	F	3.4373	206.238	2.388	0.69474
FD_9_F_104_1	9	F.dam	1	104	F	5.147	308.82	3.9359	0.7647
FD_9_F_104_2	9	F.dam	2	104	F	5.6589	339.534	4.4334	0.78344
FD_9_F_104_3	9	F.dam	3	104	F	5.2712	316.272	3.8469	0.72979
FD_9_F_104_4	9	F.dam	4	104	F	3.7127	222.762	2.5144	0.67725
FD_10_F_94_1	10	F.dam	1	94	F	3.9865	239.19	2.7475	0.6892
FD_10_F_94_2	10	F.dam	2	94	F	3.5657	213.942	2.4425	0.68498
FD_10_F_94_3	10	F.dam	3	94	F	3.446	206.76	2.3404	0.67917
FD_10_F_94_4	10	F.dam	4	94	F	3.2392	194.352	2.1957	0.67785
FD_11_M_129_1	11	F.dam	1	129	M	5.1639	309.834	3.3761	0.65378
FD_11_M_129_2	11	F.dam	2	129	M	4.7538	285.228	3.115	0.65526
FD_11_M_129_3	11	F.dam	3	129	M	4.5015	270.09	2.935	0.65202
FD_11_M_129_4	11	F.dam	4	129	M	4.5116	270.696	2.9125	0.64556
FD_12_M_127_1	12	F.dam	1	127	M	5.1605	309.63	3.4888	0.67606
FD_12_M_127_2	12	F.dam	2	127	M	4.8486	290.916	3.1671	0.6532
FD_12_M_127_3	12	F.dam	3	127	M	4.6934	281.604	2.9784	0.6346
FD_12_M_127_4	12	F.dam	4	127	M	4.6806	280.836	2.9712	0.63479
FD_13_M_137_1	13	F.dam	1	137	M	5.2405	314.43	3.5426	0.676
FD_13_M_137_2	13	F.dam	2	137	M	5.0736	304.416	3.3973	0.66959
FD_13_M_137_3	13	F.dam	3	137	M	6.1609	369.654	4.1691	0.6767
FD_13_M_137_4	13	F.dam	4	137	M	7.2826	436.956	5.0992	0.70019
HG_1_M_47_1	1	H.gla	1	47	M	1.6052	96.312	1.2969	0.80794
HG_1_M_47_2	1	H.gla	2	47	M	1.6836	101.016	1.3652	0.81089
HG_1_M_47_3	1	H.gla	3	47	M	1.6578	99.468	1.3342	0.80481
HG_1_M_47_4	1	H.gla	4	47	M	1.5817	94.902	1.2258	0.77499
HG_2_F_35_1	2	H.gla	1	35	F	2.2219	133.314	1.4619	0.65795
HG_2_F_35_2	2	H.gla	2	35	F	1.9584	117.504	1.2578	0.64227
HG_2_F_35_3	2	H.gla	3	35	F	1.6848	101.088	1.0662	0.63282
HG_2_F_35_4	2	H.gla	4	35	F	1.6942	101.652	1.0486	0.61894
HG_3_F_49_1	3	H.gla	1	49	F	2.8241	169.446	2.2298	0.78958
HG_3_F_49_2	3	H.gla	2	49	F	2.7175	163.05	2.2699	0.83527
HG_3_F_49_3	3	H.gla	3	49	F	2.1843	131.058	1.8672	0.85482
HG_3_F_49_4	3	H.gla	4	49	F	2.0828	124.968	1.7106	0.82132
HG_4_M_35_1	4	H.gla	1	35	M	1.4343	86.058	1.2993	0.90589
HG_4_M_35_2	4	H.gla	2	35	M	1.4187	85.122	1.3035	0.91879
HG_4_M_35_3	4	H.gla	3	35	M	1.6942	101.652	1.4193	0.83772
HG_4_M_35_4	4	H.gla	4	35	M	1.9272	115.632	1.599	0.82972
HG_5_F_29_1	5	H.gla	1	29	F	1.549	92.94	1.0778	0.6958
HG_5_F_29_2	5	H.gla	2	29	F	1.377	82.62	0.9347	0.6788
HG_5_F_29_3	5	H.gla	3	29	F	1.2217	73.302	0.80902	0.66218
HG_5_F_29_4	5	H.gla	4	29	F	1.2584	75.504	0.86235	0.68525
HG_6_M_42_1	6	H.gla	1	42	M	2.5423	152.538	1.8283	0.71916
HG_6_M_42_2	6	H.gla	2	42	M	2.6743	160.458	2.0221	0.75613
HG_6_M_42_3	6	H.gla	3	42	M	2.5707	154.242	1.9	0.7391
HG_6_M_42_4	6	H.gla	4	42	M	2.4738	148.428	1.8009	0.72802
HG_7_F_40_1	7	H.gla	1	40	F	2.725	163.5	2.231	0.8187
HG_7_F_40_2	7	H.gla	2	40	F	2.5491	152.946	2.0253	0.79451
HG_7_F_40_3	7	H.gla	3	40	F	2.4243	145.458	1.9586	0.80789
HG_7_F_40_4	7	H.gla	4	40	F	2.2894	137.364	1.9517	0.85248
HG_8_F_53_1	8	H.gla	1	53	F	3.0831	184.986	2.3788	0.77157
HG_8_F_53_2	8	H.gla	2	53	F	3.0314	181.884	2.3503	0.77532
HG_8_F_53_3	8	H.gla	3	53	F	2.5875	155.25	2.0221	0.7815
HG_8_F_53_4	8	H.gla	4	53	F	2.462	147.72	1.8772	0.76245
HG_9_M_52_1	9	H.gla	1	52	M	3.2183	193.098	2.2373	0.69519
HG_9_M_52_2	9	H.gla	2	52	M	2.4879	149.274	1.6725	0.67225
HG_9_M_52_3	9	H.gla	3	52	M	2.4135	144.81	1.6705	0.69215
HG_9_M_52_4	9	H.gla	4	52	M	2.0269	121.614	1.2824	0.63268
HG_10_M_42_1	10	H.gla	1	42	M	1.4674	88.044	0.92734	0.63198
HG_10_M_42_2	10	H.gla	2	42	M	1.4386	86.316	0.93967	0.65318
HG_10_M_42_3	10	H.gla	3	42	M	1.4157	84.942	0.90562	0.63969
HG_10_M_42_4	10	H.gla	4	42	M	1.3603	81.618	0.8343	0.61333
